# Supplementary material for: Red Light Irradiation In Vivo Upregulates DJ-1 in the Retinal Ganglion Cell Layer and Protects against Axotomy-Related Dendritic Pruning
Source: Int J Mol Sci. 2021 Aug 4;22(16):8380. doi: 10.3390/ijms22168380 (PMC8395066; doi:10.3390/ijms22168380)
Supplement: Supplementary file 1 [file ijms-22-08380-s001.zip]

Archive with 1 entries (1 files):
- ijms-1242006-supplementary.pdf
